# Supplementary material for: The mitochondrial β-oxidation enzyme HADHA restrains hepatic glucagon response by promoting β-hydroxybutyrate production
Source: Nat Commun. 2022 Jan 19;13:386. doi: 10.1038/s41467-022-28044-x (PMC8770464; doi:10.1038/s41467-022-28044-x)
Supplement: Supplementary file 6 — Source Data [file 41467_2022_28044_MOESM6_ESM.zip]

Archive with 8 entries (7 files):
- Soure Data/
- __MACOSX/._Soure Data
- Soure Data/.DS_Store
- __MACOSX/Soure Data/._.DS_Store
- Soure Data/ Source Date of Blotting Images.pdf
- __MACOSX/Soure Data/._ Source Date of Blotting Images.pdf
- Soure Data/Source Data.xlsx
- __MACOSX/Soure Data/._Source Data.xlsx
