# Supplementary material for: The mitochondrial β-oxidation enzyme HADHA restrains hepatic glucagon response by promoting β-hydroxybutyrate production
Source: Nat Commun. 2022 Jan 19;13:386. doi: 10.1038/s41467-022-28044-x (PMC8770464; doi:10.1038/s41467-022-28044-x)
Supplement: Supplementary file 6 — Source Data [file 41467_2022_28044_MOESM6_ESM.zip › Soure Data/Source Data.xlsx]

## Sheet: Fig. 1a
Saline	GLC
0.89	0.93
1.5	0.73
1.3	0.77

## Sheet: Fig. 1b
AAV-NC	AAV-HADHA shRNA
6.1	7.5
4.8	8
4.8	7.8
4.7	7.9
4.8	8.7

## Sheet: Fig. 1c
Time (min)	AAV-NC+Saline						AAV-HADHA shRNA+Saline						AAV-NC+GLC						AAV-HADHA shRNA+GLC
0	5.1	4.6	5.3	4.6	4.3	4.8	6.9	7.1	6.8	6.8	8.7	5.8	6.9	5.1	5.8	4.8	4.7	4.7	7.5	8	7.8	7.9	8.7	4.3
15	6.2	6.6	6.6	6.3	6.3	5.6	7.9	8	7.8	7.4	7.9	6	8.9	9	8.8	8.4	8.9	5.7	11.8	10.4	10.9	9.6	11.9	6.4
30	5.6	6	6.1	6.3	7	4.9	7.5	7.9	7.5	7	7	5.5	8.5	8.9	7.5	8	8	5.8	10.2	9.4	8.4	11	15.2	6.3
60	6.1	5.8	6	6.3	6	4.6	7	7.2	6.6	7.1	6.9	6.3	7.2	7.7	6.7	6.8	6.5	4.6	10.2	11.1	9.5	10.2	9.4	6.5
120	5.1	5.9	5.2	6.3	5.3	4.5	6.2	6.7	6.6	5.6	6.9	6	5.2	5.7	6.6	6.8	6.9	5.2	8.8	8.8	9.7	8.6	9	3.8

## Sheet: Fig. 1d
Pck1
AAV-NC+Saline	AAV-HADHA+Saline	AAV-NC+GLC	AAV-HADHA+GLC
1.29834	1.09177	2.53333	5.34412
1.29834	2.13366	2.79834	6.28046
0.95705	2.04729	3.72508	4.23685
1.03288	1.70463	2.77358	5.52765
0.943874	1.55458	3.10701	4.39745
G6pc
0.864537	2.05623	3.03143	2.92817
0.970382	2.05623	2.77022	4.82323
1.02699	1.68179	2.78949	5.09824
1.07916	1.36604	2.71321	3.13834
0.779165	1.30134	3.08673	4.46229
Pgc1a
0.905805	1.64407	6.57628	13.7111
0.862904	1.64407	6.35227	14.4929
0.756427	1.85694	8.73782	17.3549
1.0405	1.95084	6.35227	14.0966
1.07719	1.95125	4.78087	17.8428

## Sheet: Fig. 1e
AAV-NC	AAV-HADHA
4.9	4.3
4.8	3.9
5.5	4.7
4.9	4.7
5.1	4.3

## Sheet: Fig. 1f
Time (min)	AAV-NC+Saline						AAV-HADHA+Saline						AAV-NC+GLC						AAV-HADHA+GLC
0	5.4	6.1	5.6	5.8	6.6		4.4	5.4	4.8	4	6.5		5.6	5.9	5.8	7.4	5.9		4.7	3.9	4.7	4.7	4.3
15	7.2	7	7.7	6.8	6.9		5.5	5.7	6.8	4.7	5.1		10.3	10.4	16.1	12.9	11.6		7	4.7	5.8	5.7	6.9
30	7.8	6.6	8.2	5.8	6.9		6.3	6.6	6.8	5.8	6.9		9.5	10.1	10.2	11.8	11.6		6.3	6.6	6.8	5.8	6.9
60	5.3	5.2	5.9	4.6	5.9		5.3	4.6	5.9	4.8	4.8		7.4	7.2	6.6	6.7	5.9		6.2	6.3	5.2	6.2	5.8
120	6.1	6.2	6.2	5.2	7.1		6.1	6.4	5.1	5.2	5.8		6	6.2	6.7	6.5	5.1		4.8	4.1	4.8	4.6	4.6

## Sheet: Fig. 1g
Pck1
AAV-NC+Saline	AAV-HADHA+Saline	AAV-NC+GLC	AAV-HADHA+GLC
1.01677	0.891311	27.742	0.458184
1.5305	0.694478	8.47962	0.843231
1.22603	0.617281	8.71802	0.643495
0.89751	0.592136	22.2233	0.529976
0.744323	0.596254	26.0642	1.67481
G6pc
1.30586	0.765779	10.3031	1.85961
0.719467	0.617709	9.95209	1.7593
0.755236	0.744839	6.08392	0.600818
0.936272	0.576343	3.49429	0.545254
1.38992	0.719467	9.22149	1.56374
Pgc1a
1.09982	0.799557	8.73782	1.84968
1.20353	0.74086	9.4301	2.39043
0.905805	0.899548	9.76265	2.84272
0.862904	0.746013	8.85979	2.19965
0.746013	0.375601	10.248	1.77433

## Sheet: Fig. 2b
Relative abundance
	pcDNA3.1									HADHA plasmid									pcDNA3.1+GLC									pcDNA3.1+HADHA plasmid
M0	1.01188	0.577582	0.946488	0.805854	1.60469	1.17139	1.00929	0.872832		1.84418	1.70307	2.32422	1.55087	1.49787					0.432996	0.53847	0.695971	0.681768						0.967422	0.43301	0.841288	0.875479	1.27988
M2	0.145798	0.166143	0.154784	0.15615	0.154684	0.177369	0.185558	0.160087		0.19127	0.218641	0.281942	0.202322	0.26742					0.102516	0.103572	0.104718							0.140038	0.137385	0.133614
M4	0.00495625	0.00073673	0.00420855	0.00393652	0.00478311	0.00459933	0.00445349	0.00308875		0.00878211	0.0137012	0.016025	0.00990259						0.00122907	0.00154562	0.00157887							0.0014829	0.00233293	0.00234708	0.00457214
Corresponding peak area
M0	2860920	1633021	2676044	2278423	4536996	3311926	2853598	2467792		5214117	4815154	6571358	4384832	4234993					1224227	1522438	1967748	1927589						2735230	1224266	2378607	2475277	3618646
M2	412221	469774	437627	441489	437343	501483	524636	452619		549784	618172	797145	572034	756087					289848	292833	296072							395935	388433	377772
M4	14013	2083	11899	11130	13523	13004	12592	8733		24830	38738	45308	27998						3475	4370	4464							4193	6596	6636	12927

## Sheet: Fig. 2c
Relative abundance
	pcDNA3.1									HADHA plasmid									pcDNA3.1+GLC									pcDNA3.1+HADHA plasmid
M0	1.25296	0.938954	0.660245	1.06695	1.08088	0.870043	1.23001	0.900145		1.7915	1.66216	2.07982	1.88839						0.56308	0.700866	0.630328	0.82901						1.02624	1.15802	0.882978	1.65525
M2	0.122711	0.0439251	0.0580092	0.100479	0.126842	0.0522409	0.0599628	0.043917		0.19249	0.231731	0.199641	0.209827	0.17249					0.0351537	0.0388024	0.0325365							0.0628481	0.0768783	0.0523576	0.119529
M4	0.00512509	0.00152794	0.00247007	0.00391041	0.00576885	0.00163555	0.0020596	0.00151874		0.00711105	0.0113006	0.0117977	0.00796413						0.00155652	0.00149685	0.00128489	0.0017939						0.00226826	0.00281507	0.00461226
Corresponding peak area
M0	9511611	7127868	5012104	8099541	8205291	6604417	9337279	6832156		13599815	12617904	15788481	14335265						4274501	5230473	4785000	6293252						7790515	8790890	6702937	12565479
M2	931543	333448	440364	762776	962892	396576	455195	333387		1461243	1759136	1515534	1592853	1309417					266862	294560	246994							477098	583605	397461	907377
M4	38906	11599	18751	29685	43793	12416	15635	11529		53982	85786	89560	60458						11816	11363	9754	13618						17219	21370	35013

## Sheet: Fig. 2d
Relative abundance
	pcDNA3.1									HADHA plasmid									pcDNA3.1+GLC									HADHA plasmid+GLC
M0	1.07158	0.892694	0.829491	1.00772	1.19852	0.77	1.13	1.1		2.28452	1.41221	1.53044	2.31601						0.397983	0.416426	0.361674	0.34945	0.469197					0.493729	0.502893	0.484146	0.694642	0.800857
M2	0.223749	0.187781	0.24758	0.179661	0.193602	0.146569	0.101497	0.0962114		0.467621	0.452622	0.407635	0.325397							0.0438611	0.041577	0.0296297	0.0383495						0.078927	0.0643527	0.0934596	0.130924
Corresponding peak area
M0	1775262	1478911	1374203	1669476	1985564	1.27565e+06	1.87205e+06	1.82235e+06		3784731	2339585	2535450	3836897						659331	689886	599179	578928	777310					817953	833135	802077	1.1508e+06	1.32677e+06
M2	370681	311094	410161	297642	320737	242818	168148	159392		774699	749851	675322	539079							72664	68880	49087	63533						130757	106612	154833	216899

[truncated: 71 more sheets: Fig. 2e, Fig. 2f, Fig. 2g, Fig. 3a, Fig. 3b, Fig. 3c, Fig. 3d, Fig. 3e, Fig. 3f, Fig. 3g, Fig. 3h, Fig. 4a, Fig. 4d, Fig. 4e, Fig. 5a, Fig. 5c, Fig. 5d, Fig. 5f, Fig. 6a-HDAC4, Fig. 6a-HDAC5 …]
